# Supplementary material for: TNIK: A redox sensor in endothelial cell permeability
Source: Sci Adv. 2024 Dec 20;10(51):eadk6583. doi: 10.1126/sciadv.adk6583 (PMC11661440; doi:10.1126/sciadv.adk6583)
Supplement: Supplementary file 2 — Table S1 [file sciadv.adk6583_table_s1.zip]

Archive with 1 entries (1 files):
- adk6583_table_s1.xlsx
