# Supplementary material for: TNIK: A redox sensor in endothelial cell permeability
Source: Sci Adv. 2024 Dec 20;10(51):eadk6583. doi: 10.1126/sciadv.adk6583 (PMC11661440; doi:10.1126/sciadv.adk6583)
Supplement: Supplementary file 2 — Table S1 [file sciadv.adk6583_table_s1.zip › adk6583_table_s1.xlsx]

## Sheet: Drosophila Kinome RNAi Screen
RNAi Target
Gene Symbol	Name	Annotation Symbol	FlyBase ID	p-Dmoesin Intensity Score
RhoGAP1A	RhoGAP1A	CG00000	FBgn0025836	70.14
Fak56D	Focal Adhesion Kinase	CG10023	FBgn0020440	62.09
for	foraging	CG10033	FBgn0000721	59.68
Egfr	Epidermal growth factor receptor	CG10079	FBgn0003731	55.39
CG10082	CG10082	CG10082	FBgn0034644	62.96
CG10148	CG10148	CG10148	FBgn0038120	61.19
Spred	Sprouty-related protein with EVH-1 domain	CG10155	FBgn0020767	66.98
CG10177	CG10177	CG10177	FBgn0039083	62.215
Cad96Ca	Cad96Ca	CG10244	FBgn0022800	61.88
Lap1	Lap1	CG10255	FBgn0033984	67.5
CG10260	CG10260	CG10260	FBgn0040335	46.69
aPKC	atypical protein kinase C	CG10261	FBgn0022131	63.25
CG10268	CG10268	CG10268	FBgn0032811	57.655
Pak	PAK-kinase	CG10295	FBgn0014001	63.785
CG10307	CG10307	CG10307	FBgn0034655	57.32
vn	vein	CG10491	FBgn0003984	58.43
cdc2c	cdc2c	CG10498	FBgn0004107	64.585
Ilk	Integrin linked kinase	CG10504	FBgn0028427	56.985
S6k	RPS6-p70-protein kinase	CG10539	FBgn0015806	53.81
Ac78C	Adenylyl cyclase 78C	CG10564	FBgn0024150	57.29
Cdk8	Cyclin-dependent kinase 8	CG10572	FBgn0015618	71.35
Eip63E	Ecdysone-induced protein 63E	CG10579	FBgn0005640	61.895
Nak	Numb-associated kinase	CG10637	FBgn0015772	55.59
CG10673	CG10673	CG10673	FBgn0035590	64.84
CG10702	CG10702	CG10702	FBgn0032752	63.415
CG10738	CG10738	CG10738	FBgn0036368	60.92
wit	wishful thinking	CG10776	FBgn0024179	60.49
lok	loki	CG10895	FBgn0019686	60.59
CG10933	CG10933	CG10933	FBgn0034264	61.8
niki	nimA-like kinase	CG10951	FBgn0045980	57.995
Atg1	Autophagy-specific gene 1	CG10967	FBgn0010715	61.105
Madm	MLF1-adaptor molecule	CG1098	FBgn0027497	60.71
CG10999	CG10999	CG10999	FBgn0037381	67.82
aux	auxillin	CG1107	FBgn0037218	55.3
plexA	plexin A	CG11081	FBgn0025741	63.91
CG11221	CG11221	CG11221	FBgn0031855	60.035
hpo	hippo	CG11228	FBgn0034453	60.875
CG11236	CG11236	CG11236	FBgn0031860	64.51
CG11249	CG11249	CG11249	FBgn0037115	59.085
CG11255	CG11255	CG11255	FBgn0036337	60.165
CG11396	CG11396	CG11396	FBgn0037022	65.52
png	pan gu	CG11420	FBgn0000826	57.765
CG11486	CG11486	CG11486	FBgn0035397	62.11
CG11489	CG11489	CG11489	FBgn0025702	64.77
Asator	Asator	CG11533	FBgn0039908	57.8
kermit	kermit	CG11546	FBgn0010504	62.65
CG11594	CG11594	CG11594	FBgn0035484	42.525
Pi3K68D	Phosphotidylinositol 3 kinase 68D	CG11621	FBgn0015278	61.345
CG11660	CG11660	CG11660	FBgn0036187	34.355
CG11811	CG11811	CG11811	FBgn0036099	61.015
CG11859	CG11859	CG11859	FBgn0039306	60.95
CG11870	CG11870	CG11870	FBgn0037804	63.22
Pka-C2	cAMP-dependent protein kinase 2	CG12066	FBgn0000274	58.86
CG12069	CG12069	CG12069	FBgn0039796	57.49
wts	warts	CG12072	FBgn0011739	61.415
Pk61C	Protein kinase 61C	CG1210	FBgn0020386	61.505
CG12147	CG12147	CG12147	FBgn0037325	60.225
CG12170	CG12170	CG12170	FBgn0037356	59.76
CG12206	CG12206	CG12206	FBgn0029662	58.38
CG12229	CG12229	CG12229	FBgn0036723	56.97
lic	licorne	CG12244	FBgn0015763	59.42
CG1227	CG1227	CG1227	FBgn0037491	58.33
kek1	kekkon-1	CG12283	FBgn0015399	61.155
polo	polo	CG12306	FBgn0003124	57.45
rl	rolled	CG12559	FBgn0003256	60.22
CG1271	CG1271	CG1271	FBgn0035392	62.985
tai	taiman	CG13109	FBgn0041092	65.355
fbl6	-	CG13213	FBgn0033609	63.975
CG13369	CG13369	CG13369	FBgn0025640	65.775
CG1344	CG1344	CG1344	FBgn0027507	60.695
Ssl	Suppressor of Stellate-like	CG13591	FBgn0015300	61.875
cdc2rk	cdc2-related-kinase	CG1362	FBgn0013435	58.45
Ipk2	Ipk2	CG13688	FBgn0031267	60.86
tor	torso	CG1389	FBgn0003733	61.12
tkv	thickveins	CG14026	FBgn0003716	66.06
Bub1	Bub1 homologue	CG14030	FBgn0031696	58.635
Tao-1	Tao-1	CG14217	FBgn0031030	52.185
CG14305	CG14305	CG14305	FBgn0038630	60.395
Ret	Ret oncogene	CG14396	FBgn0011829	63.6
Rab27	Rab27	CG14791	FBgn0025382	62.695
Pak3	Pak3	CG14895	FBgn0044826	61.88
CaMKI	Calcium/calmodulin-dependent protein kinase I	CG1495	FBgn0016126	62.135
CG14964	CG14964	CG14964	FBgn0035410	58.465
Ack	Ack	CG14992	FBgn0028484	35.02
CG15072	CG15072	CG15072	FBgn0034376	68.275
Eph	Eph receptor tyrosine kinase	CG1511	FBgn0025936	61.655
rdo	reduced ocelli	CG15151	FBgn0243486	67.085
CkIIbeta	Casein kinase II beta subunit	CG15224	FBgn0000259	54.66
tutl	turtle	CG15427	FBgn0010473	57.96
CG15547	CG15547	CG15547	FBgn0039809	63.62
cv-2	crossveinless 2	CG15671	FBgn0000395	65.21
Dsor1	Downstream of raf1	CG15793	FBgn0010269	64.95
Pka-R2	cAMP-dependent protein kinase R2	CG15862	FBgn0022382	59.04
hop	hopscotch	CG1594	FBgn0004864	64.325
Gcn2	Gcn2	CG1609	FBgn0019990	63.05
CG1620	CG1620	CG1620	FBgn0033183	60.495
CG16708	CG16708	CG16708	FBgn0037315	60.46
msn	misshapen	CG16973	FBgn0010909	31.835
CG17010	CG17010	CG17010	FBgn0032424	58.09
CG17090	CG17090	CG17090	FBgn0035142	56.65
Adk1	Adenylate kinase-1	CG17146	FBgn0022709	61.89
grp	grapes	CG17161	FBgn0011598	65.75
ACXA	ACXA	CG17176	FBgn0040510	67.995
ACXE	ACXE	CG17178	FBgn0040506	54.665
KP78b	KP78b	CG17216	FBgn0026063	59.315
plexB	plexin B	CG17245	FBgn0025740	63.51
dlg1	discs large 1	CG1725	FBgn0001624	61.0825
Nek2	Nek2	CG17256	FBgn0029970	64.315
SNF4Agamma	SNF4/AMP-activated protein kinase gamma subunit	CG17299	FBgn0025803	60.515
Lk6	Lk6	CG17342	FBgn0017581	60.675
drl	derailed	CG17348	FBgn0015380	59.115
Sk1	Sphingosine kinase 1	CG1747	FBgn0030300	58.49
CG17471	CG17471	CG17471	FBgn0039924	12.025
CkIIalpha	Casein kinase II alpha subunit	CG17520	FBgn0000258	61.27
CG17528	CG17528	CG17528	FBgn0032999	65.43
dnt	doughnut on 2	CG17559	FBgn0024245	61.945
S6kII	RPS6-protein kinase-II	CG17596	FBgn0011285	59.41
Taf1	TBP-associated factor 1	CG17603	FBgn0010355	63.27
CG17698	CG17698	CG17698	FBgn0040056	60.96
dap	dacapo	CG1772	FBgn0010316	60.53
Gprk2	G protein-coupled receptor kinase 2	CG17998	FBgn0004834	59.66
CaMKII	Calcium/calmodulin-dependent protein kinase II	CG18069	FBgn0004624	63.32
sev	sevenless	CG18085	FBgn0003366	64.71
shark	Src homology 2 ankyrin repeat tyrosine kinase	CG18247	FBgn0015295	64.335
Strn-Mlck	Stretchin-Mlck	CG18255	FBgn0013988	64.2475
PhKgamma	Phosphorylase kinase gamma	CG1830	FBgn0011754	60.265
Gyk	Glycerol kinase	CG18374	FBgn0025592	59.3
InR	Insulin-like receptor	CG18402	FBgn0013984	66.51
LIMK1	LIM-kinase1	CG1848	FBgn0041203	63.735
Tak1	TGF-beta activated kinase 1	CG18492	FBgn0026323	54.93
Ady43A	Ady43A	CG1851	FBgn0026602	60.97
mbt	mushroom bodies tiny	CG18582	FBgn0025743	54.29
Fur2	Furin 2	CG18734	FBgn0004598	62.915
DopR2	Dopamine receptor 2	CG18741	FBgn0015129	63.155
sax	saxophone	CG1891	FBgn0003317	36.73
CG1939	CG1939	CG1939	FBgn0037469	67.26
CG1951	CG1951	CG1951	FBgn0039623	59.125
Pkc98E	Protein C kinase 98E	CG1954	FBgn0003093	64.325
CG1973	CG1973	CG1973	FBgn0039692	56.905
CkIalpha	Casein kinase Ialpha	CG2028	FBgn0015024	36.575
dco	discs overgrown	CG2048	FBgn0002413	60.46
Pkn	Protein kinase related to protein kinase N	CG2049	FBgn0020621	56.295
spirit	Serine Protease Immune Response Integrator	CG2056	FBgn0030051	65.61
PEK	pancreatic eIF-2alpha kinase	CG2087	FBgn0037327	55.255
Rga	Regena	CG2161	FBgn0017550	59.59
CG2201	CG2201	CG2201	FBgn0032955	62.735
awd	abnormal wing discs	CG2210	FBgn0000150	69.19
CG2246	CG2246	CG2246	FBgn0039790	66.475
fs(1)h	female sterile (1) homeotic	CG2252	FBgn0004656	66.355
slpr	slipper	CG2272	FBgn0030018	63.13
CG2577	CG2577	CG2577	FBgn0030384	64.73
ik2	IkappaB kinase-like 2	CG2615	FBgn0086657	63.825
sgg	shaggy	CG2621	FBgn0003371	58.715
HLH3B	Helix loop helix protein 3B	CG2655	FBgn0011276	62.865
Pi3K21B	Pi3K21B	CG2699	FBgn0020622	60.9
CG2794	CG2794	CG2794	FBgn0031265	64.835
phl	pole hole	CG2845	FBgn0003079	65.045
CG2846	CG2846	CG2846	FBgn0014930	62.08
ksr	kinase suppressor of ras	CG2899	FBgn0015402	39.19
Reg-5	Rhythmically expressed gene 5	CG2928	FBgn0015801	61.64
Pi4KIIalpha	Pi4KIIalpha	CG2929	FBgn0037339	59.03
CG2964	CG2964	CG2964	FBgn0031462	61.735
skf	skiff	CG30021	FBgn0050021	62.4
CG3008	CG3008	CG3008	FBgn0031643	63.95
CG30184	CG30184	CG30184	FBgn0050184	36.69
Ipk1	Ipk1	CG30295	FBgn0050295	62.445
SNF1A	SNF1A/AMP-activated protein kinase	CG3051	FBgn0023169	66.07
aur	aurora	CG3068	FBgn0000147	57.12
MAPk-Ak2	MAP kinase activated protein-kinase-2	CG3086	FBgn0013987	61.645
gskt	gasket	CG31003	FBgn0046332	58.19
PH4alphaNE3	prolyl-4-hydroxylase-alpha NE3	CG31017	FBgn0051017	66.185
CG3105	CG3105	CG3105	FBgn0034950	65.615
CG31097	CG31097	CG31097	FBgn0051097	65.13
Wsck	Wsck	CG31127	FBgn0046685	65.66
CG31140	CG31140	CG31140	FBgn0051140	61.25
CG31183	CG31183	CG31183	FBgn0051183	64
Pgk	Phosphoglycerate kinase	CG3127	FBgn0250906	61.985
pyd	polychaetoid	CG31349	FBgn0003177	59.32
Adk2	Adenylate kinase-2	CG3140	FBgn0022708	61.33
Takl1	Tak1-like 1	CG31421	FBgn0046689	57.88
CG31643	CG31643	CG31643	FBgn0051643	62.705
CG31714	CG31714	CG31714	FBgn0032180	63.465
twf	twinfilin	CG3172	FBgn0038206	65.645
CG31751	CG31751	CG31751	FBgn0086909	60.56
CG31999	CG31999	CG31999	FBgn0051999	58.565
bt	bent	CG32019	FBgn0005666	62.6
Argk	Arginine kinase	CG32031	FBgn0000116	53.98
rols	rolling pebbles	CG32096	FBgn0041096	53.81
btl	breathless	CG32134	FBgn0005592	60.485
CG3216	CG3216	CG3216	FBgn0034568	60
CG32199	CG32199	CG32199	FBgn0052199	61.81
CG32301	CG32301	CG32301	FBgn0052301	62.15
CG32373	CG32373	CG32373	FBgn0052373	56.83
Myt1	Myt1	CG32417	FBgn0040298	60.765
CG32428	CG32428	CG32428	FBgn0052428	64.22
Sk2	Sphingosine kinase 2	CG32484	FBgn0052484	64.44
dnc	dunce	CG32498	FBgn0000479	55.47
CG32666	CG32666	CG32666	FBgn0052666	66.535
CG32687	CG32687	CG32687	FBgn0052687	61.935
CG32703	CG32703	CG32703	FBgn0052703	65.51
sdt	stardust	CG32717	FBgn0243505	57.15
l(1)G0148	lethal (1) G0148	CG32742	FBgn0028360	66.425
Smg1	Smg1	CG32743	FBgn0052743	60.525
CG32758	CG32758	CG32758	FBgn0052758	65.65
CG3277	CG3277	CG3277	FBgn0031518	57.63
CG32944	CG32944	CG32944	FBgn0052944	62.905
Gyc32E	Guanyl cyclase at 32E	CG33114	FBgn0010197	66.9
Cdk7	Cyclin-dependent kinase 7	CG3319	FBgn0015617	56.03
Pkg21D	cGMP-dependent protein kinase 21D	CG3324	FBgn0000442	56.11
p38c	p38c	CG33338	FBgn0046322	62.51
Unc-89	Unc-89	CG33519	FBgn0053519	59.66
Ddr	Discoidin domain receptor	CG33531	FBgn0053531	58.94
Nipped-A	Nipped-A	CG33554	FBgn0053554	61.66
CG34123	CG34123	CG34123	FBgn0083959	66.5
rdgA	retinal degeneration A	CG34344	FBgn0085373	61.985
CG34356	-	CG34356	FBgn0085385	62.02
CG34357	-	CG34357	FBgn0085386	53.09
IP3K2	Inositol 145-triphosphate kinase 2	CG34359	FBgn0085388	58.11
Dgk	-	CG34361	FBgn0085390	38.505
CG34384	-	CG34384	FBgn0085413	63.09
Epac	Epac	CG34392	FBgn0085421	64.92
Not1	Not1	CG34407	FBgn0085436	59.305
tlk	Tousled-like kinase	CG34412	FBgn0086899	64.945
CG3494	CG3494	CG3494	FBgn0035008	59.65
eas	easily shocked	CG3525	FBgn0000536	61.485
CG3534	CG3534	CG3534	FBgn0038463	61.295
CG3544	CG3544	CG3544	FBgn0031279	60.2
bi	bifid	CG3578	FBgn0000179	66.57
CG3608	CG3608	CG3608	FBgn0035039	60.81
Cks30A	Cyclin-dependent kinase subunit 30A	CG3738	FBgn0010314	60.385
CG3809	CG3809	CG3809	FBgn0037995	60.69
CG3837	CG3837	CG3837	FBgn0038279	62.605
Drl-2	Derailed 2	CG3915	FBgn0033791	61.325
CycE	Cyclin E	CG3938	FBgn0010382	63.95
PR2	Fak-like tyrosine kinase	CG3969	FBgn0013955	57.7
Akt1	Akt1	CG4006	FBgn0010379	60.51
Nrk	Neurospecific receptor kinase	CG4007	FBgn0020391	57.745
gek	genghis khan	CG4012	FBgn0023081	61.12
Gprk1	G protein-coupled receptor kinase 1	CG40129	FBgn0004833	61.555
IP3K1	Inositol 145-triphosphate kinase 1	CG4026	FBgn0032147	61.98
Stlk	Ste20-like kinase	CG40293	FBgn0046692	64.55
Abl	Abl tyrosine kinase	CG4032	FBgn0000017	63.64
CG4041	CG4041	CG4041	FBgn0029736	12.29
Dyrk3	Dyrk3	CG40478	FBgn0027101	64.12
Pi3K92E	Pi3K92E	CG4141	FBgn0015279	67.085
CG4168	CG4168	CG4168	FBgn0028888	62.52
ird5	immune response deficient 5	CG4201	FBgn0024222	54.29
nonA	no on or off transient A	CG4211	FBgn0004227	58.37
mnb	minibrain	CG42273	FBgn0259168	60.115
Csk	C-terminal Src kinase	CG42317	FBgn0259217	58.86
Doa	Darkener of apricot	CG42320	FBgn0259220	59.75
Ten-a	Tenascin accessory	CG42338	FBgn0259240	60.58
Pka-R1	cAMP-dependent protein kinase R1	CG42341	FBgn0259243	58.58
CG42347	CG42347	CG42347	FBgn0259678	61.89
Pkcdelta	Protein kinase C delta	CG42349	FBgn0259680	60.425
CG42366	-	CG42366	FBgn0259712	63.03
Ca-beta	Ca2+-channel-protein-beta-subunit	CG42403	FBgn0259822	61.135
mei-41	meiotic 41	CG4252	FBgn0004367	44.4
CG4266	CG4266	CG4266	FBgn0034598	58.975
Pitslre	Pitslre	CG4268	FBgn0016696	69.63
CG4290	CG4290	CG4290	FBgn0025625	61.28
hep	hemipterous	CG4353	FBgn0010303	58.9975
Pka-C1	cAMP-dependent protein kinase 1	CG4379	FBgn0000273	61.2
wee	wee	CG4488	FBgn0011737	56.32
Pink1	PTEN-induced putative kinase 1	CG4523	FBgn0029891	60.885
slik	Sterile20-like kinase	CG4527	FBgn0035001	8.715
smi35A	smell impaired 35A	CG4551	FBgn0016930	63.91
ire-1	ire-1	CG4583	FBgn0038736	60.84
CG4629	CG4629	CG4629	FBgn0031299	61.465
Pk92B	Protein kinase at 92B	CG4720	FBgn0014006	61.54
l(2)k01209	lethal (2) k01209	CG4798	FBgn0022029	63.065
Takl2	Tak1-like 2	CG4803	FBgn0039015	56.26
CG4839	CG4839	CG4839	FBgn0032187	63.64
wg	wingless	CG4889	FBgn0004009	65.06
Ror	Ror	CG4926	FBgn0010407	59.335
CG4945	CG4945	CG4945	FBgn0034137	69.33
kek2	kekkon-2	CG4977	FBgn0015400	63.835
Cdk4	Cyclin-dependent kinase 4	CG5072	FBgn0016131	68.075
Tor	Target of rapamycin	CG5092	FBgn0021796	61.35
ninaC	neither inactivation nor afterpotential C	CG5125	FBgn0002938	64
GckIII	Germinal centre kinase III	CG5169	FBgn0086736	66.34
Cdk9	Cyclin-dependent kinase 9	CG5179	FBgn0019949	35.255
Pk34A	Pk34A	CG5182	FBgn0028410	56.865
CG5288	CG5288	CG5288	FBgn0035950	65.61
nmdyn-D6	nmdyn-D6	CG5310	FBgn0030573	62.73
cdc2	cdc2	CG5363	FBgn0004106	53.135
Pi3K59F	Phosphotidylinositol 3 kinase 59F	CG5373	FBgn0015277	66.02
Cdk5alpha	Cdk5 activator-like protein	CG5387	FBgn0027491	69.96
Sur-8	Sur-8	CG5407	FBgn0038504	63.435
trbl	tribbles	CG5408	FBgn0028978	59.815
robo3	robo3	CG5423	FBgn0041097	62.78
Mpk2	Mpk2	CG5475	FBgn0015765	64.04
lrrk	CG5483	CG5483	FBgn0038816	39.08
bsk	basket	CG5680	FBgn0000229	66.295
ACXD	ACXD	CG5712	FBgn0040507	33.65
orb2	orb2	CG5735	FBgn0035938	56.91
CG5757	CG5757	CG5757	FBgn0034299	63.145
CG5790	CG5790	CG5790	FBgn0032677	66.675
CG5937	CG5937	CG5937	FBgn0029834	71.5
pll	pelle	CG5974	FBgn0010441	59.06
cdi	center divider	CG6027	FBgn0004876	62.41
Su(fu)	Suppressor of fused	CG6054	FBgn0005355	64.635
CG6114	CG6114	CG6114	FBgn0036544	56.71
Pka-C3	cAMP-dependent protein kinase 3	CG6117	FBgn0000489	58.51
MRP	Multidrug-Resistance like Protein 1	CG6214	FBgn0032456	65.94
JIL-1	JIL-1	CG6297	FBgn0020412	67.415
ND42	NADH:ubiquinone reductase 42kD subunit precursor	CG6343	FBgn0019957	63.11
CG6364	CG6364	CG6364	FBgn0039179	57.61
ball	ballchen	CG6386	FBgn0027889	63.485
CG6463	CG6463	CG6463	FBgn0047038	69.14
CG6498	CG6498	CG6498	FBgn0036511	67.02
Bx	Beadex	CG6500	FBgn0000242	62.97
CG6509	CG6509	CG6509	FBgn0032363	56.315
inaC	inactivation no afterpotential C	CG6518	FBgn0004784	60.03
tefu	telomere fusion	CG6535	FBgn0045035	64.29
fu	fused	CG6551	FBgn0001079	59.155
Adk3	Adenylate kinase-3	CG6612	FBgn0042094	63.33
ial	IplI-aurora-like kinase	CG6620	FBgn0024227	55.53
Pkc53E	Protein C kinase 53E	CG6622	FBgn0003091	65.28
Caki	Calcium/calmodulin-dependent protein kinase	CG6703	FBgn0013759	67.94
KP78a	KP78a	CG6715	FBgn0026064	58.625
CG6767	CG6767	CG6767	FBgn0036030	53.76
Slob	Slowpoke binding protein	CG6772	FBgn0024290	68.14
CG6800	CG6800	CG6800	FBgn0038902	65.13
Nrx-IV	Neurexin IV	CG6827	FBgn0013997	56.815
CG6860	CG6860	CG6860	FBgn0032633	61.52
Tollo	Tollo	CG6890	FBgn0029114	60.07
gish	gilgamesh	CG6963	FBgn0250823	63.89
Pk17E	Protein kinase-like 17E	CG7001	FBgn0004462	62.13
fwd	four wheel drive	CG7004	FBgn0004373	32.365
CG7028	CG7028	CG7028	FBgn0027587	63.96
CG7069	CG7069	CG7069	FBgn0038952	58.875
PyK	Pyruvate kinase	CG7070	FBgn0003178	61.11
CG7094	CG7094	CG7094	FBgn0032650	60.46
CG7097	CG7097	CG7097	FBgn0034421	62.345
PKD	Protein Kinase D	CG7125	FBgn0038603	63.215
CG7156	CG7156	CG7156	FBgn0038588	54.92
CG7177	CG7177	CG7177	FBgn0037098	62.21
SAK	SAK	CG7186	FBgn0026371	57.135
CG7207	CG7207	CG7207	FBgn0027569	57.88
htl	heartless	CG7223	FBgn0010389	59.8
CG7236	CG7236	CG7236	FBgn0031730	59.215
Toll-6	Toll-6	CG7250	FBgn0036494	55.94
CG7328	CG7328	CG7328	FBgn0036942	53.915
CG7362	CG7362	CG7362	FBgn0038258	59.11
p38b	p38b	CG7393	FBgn0024846	61.14
CycH	Cyclin H	CG7405	FBgn0022936	54.77
CG7431	CG7431	CG7431	FBgn0038542	60.26
CG7470	CG7470	CG7470	FBgn0037146	59.405
CG7497	CG7497	CG7497	FBgn0036742	61.395
Src64B	Src oncogene at 64B	CG7524	FBgn0003501	62.12
Tie	Tie-like receptor tyrosine kinase	CG7525	FBgn0014073	61.67
CG7526	CG7526	CG7526	FBgn0035798	62.125
CG7568	CG7568	CG7568	FBgn0039673	60.93
CG7597	CG7597	CG7597	FBgn0037093	63.585
CG7616	CG7616	CG7616	FBgn0036142	63.9
ald	altered disjunction	CG7643	FBgn0000063	59.63
fray	frayed	CG7693	FBgn0023083	68.25
Mekk1	Mekk1	CG7717	FBgn0024329	62.995
gwl	greatwall	CG7719	FBgn0260399	54.895
fat2	fat2	CG7749	FBgn0036930	66.985
CG7766	CG7766	CG7766	FBgn0030087	59.84
BubR1	Bub1-related kinase	CG7838	FBgn0025458	68.53
sr	stripe	CG7847	FBgn0003499	60.64
Src42A	Src oncogene at 42A	CG7873	FBgn0004603	57.31
nmo	nemo	CG7892	FBgn0011817	59.59
put	punt	CG7904	FBgn0003169	59.87
CG7995	CG7995	CG7995	FBgn0035266	66.095
ltd	lightoid	CG8024	FBgn0002567	61.02
Btk29A	Btk family kinase at 29A	CG8049	FBgn0003502	59.91
alc	alicorn	CG8057	FBgn0033383	59.22
CG8173	CG8173	CG8173	FBgn0030864	59.595
SRPK	SRPK	CG8174	FBgn0026370	64.36
par-1	par-1	CG8201	FBgn0026193	61.68
Cdk5	Cyclin-dependent kinase 5	CG8203	FBgn0013762	62.075
Pvr	PDGF- and VEGF-receptor related	CG8222	FBgn0032006	57.4167
babo	baboon	CG8224	FBgn0011300	58.84
CG8239	CG8239	CG8239	FBgn0030683	59.2
Alk	Alk	CG8250	FBgn0040505	58.045
CG8298	CG8298	CG8298	FBgn0033673	60.385
Tcp-1eta	Tcp-1eta	CG8351	FBgn0037632	68.115
nmdyn-D7	nmdyn-D7	CG8362	FBgn0028997	59.785
Papss	PAPS synthetase	CG8363	FBgn0020389	67.28
CG8475	CG8475	CG8475	FBgn0031995	59.755
CG8485	CG8485	CG8485	FBgn0033915	58.07
CG8565	CG8565	CG8565	FBgn0030697	63.915
trc	tricornered	CG8637	FBgn0003744	59.76
Dgkepsilon	Diacyl glycerol kinase epsilon	CG8657	FBgn0020930	61.04
CG8726	CG8726	CG8726	FBgn0033244	64.73
mos	mos	CG8767	FBgn0033773	52.62
wnd	wallenda	CG8789	FBgn0036896	60.835
Pdk	Pyruvate dehydrogenase kinase	CG8808	FBgn0017558	51.58
CG8866	CG8866	CG8866	FBgn0037679	65.785
Fps85D	Fps oncogene analog	CG8874	FBgn0000723	61.99
CG8878	CG8878	CG8878	FBgn0027504	63.65
Psi	P-element somatic inhibitor	CG8912	FBgn0014870	61.725
CkIIbeta2	Casein kinase II beta2 subunit	CG8914	FBgn0026136	59.74
Graf	Graf	CG8948	FBgn0030685	57.855
CG8964	CG8964	CG8964	FBgn0033674	62.865
otk	off-track	CG8967	FBgn0004839	59.535
ics	icarus	CG9031	FBgn0028546	34.92
CG9222	CG9222	CG9222	FBgn0031784	60.56
vari	varicose	CG9326	FBgn0250785	66.385
Phk-3	Pherokine 3	CG9358	FBgn0035089	61.14
lkb1	lkb1	CG9374	FBgn0038167	63.675
CG9541	CG9541	CG9541	FBgn0032083	57.51
CG9674	CG9674	CG9674	FBgn0036663	60.185
Mkk4	MAP kinase kinase 4	CG9738	FBgn0024326	62.02
CG9746	CG9746	CG9746	FBgn0037663	56.955
rok	Rho-kinase	CG9774	FBgn0026181	59.255
CG9817	CG9817	CG9817	FBgn0030219	61.38
CG9961	CG9961	CG9961	FBgn0031451	66.375
CG9962	CG9962	CG9962	FBgn0031441	58.385
sktl	skittles	CG9985	FBgn0016984	54.185
