# Supplementary material for: TNIK: A redox sensor in endothelial cell permeability
Source: Sci Adv. 2024 Dec 20;10(51):eadk6583. doi: 10.1126/sciadv.adk6583 (PMC11661440; doi:10.1126/sciadv.adk6583)
Supplement: Supplementary file 3 — Movies S1 to S9 [file sciadv.adk6583_movies_s1_to_s9.zip]

Archive with 9 entries (9 files):
- adk6583_movie_s1.mp4
- adk6583_movie_s2.mp4
- adk6583_movie_s3.mp4
- adk6583_movie_s4.mp4
- adk6583_movie_s5.mp4
- adk6583_movie_s6.mp4
- adk6583_movie_s7.mp4
- adk6583_movie_s8.mp4
- adk6583_movie_s9.mp4
